# Supplementary material for: Analysis of Early Biomarkers Associated with the Development of Critical Respiratory Failure in Coronavirus Disease 2019 (COVID-19)
Source: Diagnostics (Basel). 2022 Jan 28;12(2):339. doi: 10.3390/diagnostics12020339 (PMC8870880; doi:10.3390/diagnostics12020339)
Supplement: Supplementary file 1 [file diagnostics-12-00339-s001.zip]

Archive with 1 entries (1 files):
- diagnostics-1542577-supplementary.pdf
